# Supplementary material for: Analysis of epistatic interactions and fitness landscapes using a new geometric approach
Source: BMC Evol Biol. 2007 Apr 13;7:60. doi: 10.1186/1471-2148-7-60 (PMC1865543; doi:10.1186/1471-2148-7-60)
Supplement: Additional file 2 — Macaulay 2 file for computing Markov bases of interaction spaces and triangulations of genotopes. (This program requires Macaulay 2 version 0.0.95 to be installed. See additional file 1 for instructions.) [file 1471-2148-7-60-S2.m2]

-- routines:
--  readLandscape filename ==> FitnessLandscape
--  markovBasis FitnessLandscape ==> Ideal
--  fitnessShape(FitnessLandscape, Ideal) ==> List:fitness simplices
--  fitnessShape filename

FitnessLandscape = new Type of List
  -- A FitnessLandscape is a list F with its entries f being lists:
  --   f#0 is the numeric index of this genotype (starting at 1)
  --   f#1 is the character string of this genotype
  --   f#2 is the list of integers representing a point on the genotope
  --   f#3 is a real number, the fitness of this genotype
  
readLandscape = method()
markovBasis = method()
fitnessShape = method()

toBinomial = (b,R) -> (
     top := 1_R; bottom := 1_R;
     scan(#b, i-> if b_i > 0 then top = top * R_i^(b_i)
	  else if b_i < 0 then bottom = bottom * R_i^(-b_i));
     top-bottom)

show FitnessLandscape := (F) -> (
     "index\tgenotype\tfitness" ||
     stack apply(F, f -> f#0|"\t"|f#1|"\t\t"|toString(f#3)))
show Ideal := (J) -> netList flatten entries gens J
show(Ideal,ZZ) := (J,n) -> netList pack(n,flatten entries gens J)
show List := L -> netList L
show(List, ZZ) := (L,n) -> netList pack(n,L)

readLandscape String := (filename) -> (
     -- filename.fl should be in ".fl" format
     L := lines get (filename|".fl");
     L = apply(L, L0 -> (
	  L0 = separateRegexp(" +",L0)));
     loci := apply(L, p -> characters first p);
     -- every genotype should have the same length:
     if not same apply(loci, length) then 
       error "expected all genotypes to have the same length";
     alphabets := apply(transpose loci, p -> unique p);
     genotopvals := apply(alphabets, A -> hashTable apply(#A, i -> A#i => drop(splice join({i:0},{1},{#A-i-1:0}), 1)));
     genotope := apply(loci, p -> flatten apply(#p, i -> genotopvals#i#(p#i)));
     new FitnessLandscape from apply(#L, i -> {i+1, L#i#0, genotope#i, 0.0 + value(L#i#1)})
     )

markovBasis FitnessLandscape := (F) -> (
     F = toList F;
     genotope := transpose apply(F, h -> prepend(1, h#2));
     B := transpose LLL syz matrix genotope;
     indets := apply(F, h -> x_(h#1));
     R = QQ[indets];
     J := ideal apply(entries B, b -> toBinomial(b,R));
     << "computing the Markov basis ..." << flush;
     scan(gens R, f -> J = saturate(J,f));
     << " done" << endl;
     ideal mingens J     
     )

fitnessShape(FitnessLandscape, Ideal) := (F,J) -> (
     -- J should be the Markov corresponding to F
     F = toList F;
     genotope := transpose apply(F, h -> prepend(1, h#2));
     fitness := apply(F, f -> f#3);
     maxfit := max fitness;
     fitness = apply(fitness, f -> 1 + floor(10000*((maxfit - f))));
     R1 := QQ(monoid [gens ring J, Degrees => transpose genotope, MonomialOrder => {Weights => fitness}]);
     J1 := substitute(J,vars R1);
     M := radical monomialIdeal leadTerm J1;
     Mdual := substitute(dual M, ring J);
     mono := product gens R;
     shape := apply(first entries gens Mdual, g -> mono//g);
     shape = apply(shape, s -> apply(support s, x -> F#(index x)#1));
     shape = apply(shape, s -> concatenate between(" ",s));
     shape
     )

fitnessShape String := (filename) -> (
     outfile := openOut(filename|".outm2");
     << "writing to file " << filename << ".outm2" << endl;
     outfile << "input file: " << filename << ".fl" << endl << endl;
     F := readLandscape filename;
     outfile << show F;
     J := markovBasis F;
     outfile << endl << "THE MARKOV BASIS:" << endl;
     outfile << show(J,3) << endl;
     S := fitnessShape(F,J);
     outfile << endl << "THESE ARE THE MAXIMAL SIMPLICES IN THE TRIANGULATION (FITNESS SHAPE):" << endl;
     outfile << show S << endl;
     close outfile;
     (F,J,S)
     )

end
restart
load "fitness.m2"

-- The following take a .fl file, and write a .outm2 file 
fitnessShape "examples/2DNA";
fitnessShape "examples/2x2";
fitnessShape "examples/2x2x2";
fitnessShape "examples/Aristotle";
fitnessShape "examples/EdwardLewis";
fitnessShape "examples/Lenski_median_log";

F = readLandscape "examples/2DNA"
show F
J = markovBasis F
show(J,3)
S = fitnessShape(F,J)
show S
