# Supplementary material for: Analysis of epistatic interactions and fitness landscapes using a new geometric approach
Source: BMC Evol Biol. 2007 Apr 13;7:60. doi: 10.1186/1471-2148-7-60 (PMC1865543; doi:10.1186/1471-2148-7-60)
Supplement: Additional file 3 — Examples of fitness landscape files to be processed with the program fitness.m2 (additional file 2). [file 1471-2148-7-60-S3.zip]

Archive with 7 entries (7 files):
- examples/2DNA.fl
- examples/2x2.fl
- examples/2x2x2.fl
- examples/Aristotle.fl
- examples/EdwardLewis.fl
- examples/ElenaLenski_median_log.fl
- examples/toblerone.fl
