# Supplementary material for: Analysis of epistatic interactions and fitness landscapes using a new geometric approach
Source: BMC Evol Biol. 2007 Apr 13;7:60. doi: 10.1186/1471-2148-7-60 (PMC1865543; doi:10.1186/1471-2148-7-60)
Supplement: Additional file 3 — Examples of fitness landscape files to be processed with the program fitness.m2 (additional file 2). [file 1471-2148-7-60-S3.zip › examples/2DNA.fl]

AA	0.99
AC	0.98
AG	0.9563
AT	0.9235465
CA	0.954643
CC	0.94675467
CG	0.934
CT	0.95365
GA	0.96767
GC	0.9254
GG	0.967
GT	0.97889
TA	0.967754
TC	0.92234
TG	0.9677676
TT	0.92222
