# Supplementary material for: Analysis of epistatic interactions and fitness landscapes using a new geometric approach
Source: BMC Evol Biol. 2007 Apr 13;7:60. doi: 10.1186/1471-2148-7-60 (PMC1865543; doi:10.1186/1471-2148-7-60)
Supplement: Additional file 3 — Examples of fitness landscape files to be processed with the program fitness.m2 (additional file 2). [file 1471-2148-7-60-S3.zip › examples/2x2.fl]

00 1.3
01 1.1
10 1.2
11 1.006
