# Supplementary material for: Analysis of epistatic interactions and fitness landscapes using a new geometric approach
Source: BMC Evol Biol. 2007 Apr 13;7:60. doi: 10.1186/1471-2148-7-60 (PMC1865543; doi:10.1186/1471-2148-7-60)
Supplement: Additional file 3 — Examples of fitness landscape files to be processed with the program fitness.m2 (additional file 2). [file 1471-2148-7-60-S3.zip › examples/Aristotle.fl]

000	0.99
001	.98
010	.976576
100	.98767
111	1.5565
