# Supplementary material for: Analysis of epistatic interactions and fitness landscapes using a new geometric approach
Source: BMC Evol Biol. 2007 Apr 13;7:60. doi: 10.1186/1471-2148-7-60 (PMC1865543; doi:10.1186/1471-2148-7-60)
Supplement: Additional file 3 — Examples of fitness landscape files to be processed with the program fitness.m2 (additional file 2). [file 1471-2148-7-60-S3.zip › examples/ElenaLenski_median_log.fl]

000000000  0.000000000
100000000 -0.024753864
100100000 -0.010403934
100010000 -0.027576768
100001000 -0.010555514
100000100 -0.018113055
100000010 -0.331146444
100000001 -0.693747361
010000000 -0.346017649
010100000 -0.036871475
010010000 -0.379212737
010001000 -0.365643614
010000100 -0.246412178
010000010 -0.409171970
010000001 -0.673932962
001000000 -0.025215249
001100000 -0.016841017
001010000 -0.025266527
001001000 -0.026395311
001000100 -0.023217451
001000010 -0.431552443
001000001 -0.730122417
000100000 -0.019182819
000100100 -0.331494645
000100010 -0.011667805
000100001 -0.645405185
000010000 -0.016586804
000010100 -0.323516525
000010010 -0.014200349
000010001 -0.713962320
000001000 -0.005012542
000001100 -0.018214888
000001010 -0.387207792
000001001 -0.676781826
000000100 -0.021836695
000000010 -0.572878348
000000001 -0.523404406
