# Supplementary material for: Analysis of epistatic interactions and fitness landscapes using a new geometric approach
Source: BMC Evol Biol. 2007 Apr 13;7:60. doi: 10.1186/1471-2148-7-60 (PMC1865543; doi:10.1186/1471-2148-7-60)
Supplement: Additional file 4 — Minimal Markov basis of the interaction space. [file 1471-2148-7-60-S4.txt]

Minimal Markov Basis
--------------------

27 standard tests:

t*z - w*tz
w*sz - s*z
r*z - w*rz
w*cz - c*z
b*z - w*bz
w*az - a*z
t*y - w*ty
w*sy - s*y
r*y - w*ry
w*cy - c*y
b*y - w*by
w*ay - a*y
t*x - w*tx
w*sx - s*x
r*x - w*rx
w*cx - c*x
b*x - w*bx
w*ax - a*x
w*ct - c*t
b*t - w*bt
w*at - a*t
w*cs - c*s
b*s - w*bs
w*as - a*s
w*cr - c*r
b*r - w*br
w*ar - a*r

108 "double-double" tests:

sz*ty - sy*tz
rz*ty - ry*tz
cz*ty - cy*tz
bz*ty - by*tz
az*ty - ay*tz
sz*tx - sx*tz
rz*tx - rx*tz
cz*tx - cx*tz
bz*tx - bx*tz
az*tx - ax*tz
ct*sz - cs*tz
ct*rz - cr*tz
bt*sz - bs*tz
bt*rz - br*tz
at*sz - as*tz
at*rz - ar*tz
ry*sz - rz*sy
cy*sz - cz*sy
by*sz - bz*sy
ay*sz - az*sy
rx*sz - rz*sx
cx*sz - cz*sx
bx*sz - bz*sx
ax*sz - az*sx
cr*sz - cs*rz
br*sz - bs*rz
ar*sz - as*rz
cz*ry - cy*rz
bz*ry - by*rz
az*ry - ay*rz
cz*rx - cx*rz
bz*rx - bx*rz
az*rx - ax*rz
by*cz - bz*cy
ay*cz - az*cy
bx*cz - bz*cx
ax*cz - az*cx
bt*cz - ct*bz
at*cz - ct*az
bs*cz - cs*bz
as*cz - cs*az
br*cz - cr*bz
ar*cz - cr*az
az*by - ay*bz
az*bx - ax*bz
bt*az - at*bz
bs*az - as*bz
br*az - ar*bz
sy*tx - sx*ty
ry*tx - rx*ty
cy*tx - cx*ty
by*tx - bx*ty
ay*tx - ax*ty
ct*sy - cs*ty
ct*ry - cr*ty
bt*sy - bs*ty
bt*ry - br*ty
at*sy - as*ty
at*ry - ar*ty
rx*sy - ry*sx
cx*sy - cy*sx
bx*sy - by*sx
ax*sy - ay*sx
cr*sy - cs*ry
br*sy - bs*ry
ar*sy - as*ry
cy*rx - cx*ry
by*rx - bx*ry
ay*rx - ax*ry
bx*cy - by*cx
ax*cy - ay*cx
bt*cy - ct*by
at*cy - ct*ay
bs*cy - cs*by
as*cy - cs*ay
br*cy - cr*by
ar*cy - cr*ay
ay*bx - ax*by
bt*ay - at*by
bs*ay - as*by
br*ay - ar*by
ct*sx - cs*tx
ct*rx - cr*tx
bt*sx - bs*tx
bt*rx - br*tx
at*sx - as*tx
at*rx - ar*tx
cr*sx - cs*rx
br*sx - bs*rx
ar*sx - as*rx
bt*cx - ct*bx
at*cx - ct*ax
bs*cx - cs*bx
as*cx - cs*ax
br*cx - cr*bx
ar*cx - cr*ax
bt*ax - at*bx
bs*ax - as*bx
br*ax - ar*bx
bs*ct - bt*cs
as*ct - at*cs
br*ct - bt*cr
ar*ct - at*cr
at*bs - as*bt
at*br - ar*bt
br*cs - bs*cr
ar*cs - as*cr
as*br - ar*bs

108 "single-double" tests:

t*rx - r*tx
r*sz - s*rz
y*tx - x*ty
s*at - t*as
a*cz - c*az
r*sx - s*rx
b*cy - c*by
b*ar - a*br
b*cr - c*br
t*rz - r*tz
b*at - a*bt
b*ct - c*bt
t*sx - s*tx
t*br - r*bt
t*bs - s*bt
x*ay - y*ax
x*cy - y*cx
x*az - z*ax
s*br - r*bs
t*sz - s*tz
b*as - a*bs
s*ct - t*cs
z*ry - y*rz
r*cs - s*cr
a*cs - c*as
b*az - a*bz
z*tx - x*tz
y*cz - z*cy
z*rx - x*rz
b*ax - a*bx
y*sz - z*sy
a*cy - c*ay
x*sz - z*sx
z*bx - x*bz
r*sy - s*ry
a*ct - c*at
a*cr - c*ar
a*cx - c*ax
y*bx - x*by
r*at - t*ar
b*ay - a*by
r*as - s*ar
t*ry - r*ty
y*az - z*ay
z*by - y*bz
b*cz - c*bz
b*cs - c*bs
x*cz - z*cx
t*sy - s*ty
r*ct - t*cr
b*cx - c*bx
z*ty - y*tz
y*rx - x*ry
x*sy - y*sx
z*at - a*tz
t*az - a*tz
z*bt - b*tz
t*bz - b*tz
a*sx - x*as
a*sx - s*ax
z*cr - c*rz
r*cz - c*rz
x*ar - a*rx
r*ax - a*rx
x*br - b*rx
r*bx - b*rx
c*sx - x*cs
c*sx - s*cx
x*at - a*tx
t*ax - a*tx
y*ar - a*ry
r*ay - a*ry
b*sy - y*bs
b*sy - s*by
a*sy - y*as
a*sy - s*ay
c*sy - y*cs
c*sy - s*cy
a*sz - z*as
a*sz - s*az
z*br - b*rz
r*bz - b*rz
y*br - b*ry
r*by - b*ry
x*cr - c*rx
r*cx - c*rx
x*ct - c*tx
t*cx - c*tx
c*sz - z*cs
c*sz - s*cz
y*cr - c*ry
r*cy - c*ry
y*at - a*ty
t*ay - a*ty
y*bt - b*ty
t*by - b*ty
b*sx - x*bs
b*sx - s*bx
z*ct - c*tz
t*cz - c*tz
x*bt - b*tx
t*bx - b*tx
z*ar - a*rz
r*az - a*rz
b*sz - z*bs
b*sz - s*bz
y*ct - c*ty
t*cy - c*ty
