# Supplementary material for: Analysis of epistatic interactions and fitness landscapes using a new geometric approach
Source: BMC Evol Biol. 2007 Apr 13;7:60. doi: 10.1186/1471-2148-7-60 (PMC1865543; doi:10.1186/1471-2148-7-60)
Supplement: Additional file 5 — Geometry of the fitness landscape. [file 1471-2148-7-60-S5.txt]

Triangulation of the nine-dimensional genotope
----------------------------------------------

37 genotypes on 9 loci:

index	genotype	log fitness
0	000000000	0
1	100000000	-0.024753864
2	100100000	-0.010403934
3	100010000	-0.027576768
4	100001000	-0.010555514
5	100000100	-0.018113055
6	100000010	-0.331146444
7	100000001	-0.693747361
8	010000000	-0.346017649
9	010100000	-0.036871475
10	010010000	-0.379212737
11	010001000	-0.365643614
12	010000100	-0.246412178
13	010000010	-0.40917197
14	010000001	-0.673932962
15	001000000	-0.025215249
16	001100000	-0.016841017
17	001010000	-0.025266527
18	001001000	-0.026395311
19	001000100	-0.023217451
20	001000010	-0.431552443
21	001000001	-0.730122417
22	000100000	-0.019182819
23	000100100	-0.331494645
24	000100010	-0.011667805
25	000100001	-0.645405185
26	000010000	-0.016586804
27	000010100	-0.323516525
28	000010010	-0.014200349
29	000010001	-0.71396232
30	000001000	-0.005012542
31	000001100	-0.018214888
32	000001010	-0.387207792
33	000001001	-0.676781826
34	000000100	-0.021836695
35	000000010	-0.572878348
36	000000001	-0.523404406


The triangulation consists of the following 362 simplices (followed by their normalized volume):

{000000000,100000000,100100000,100010000,100001000,100000100,010100000,001010000,000010010,000000001}  1
{100000000,100100000,100010000,100001000,100000100,100000010,100000001,010000001,001010000,000010010}  1
{100000000,100100000,100010000,100001000,100000100,010100000,010000001,001010000,000010010,000000001}  1
{000000000,100000000,100010000,100001000,100000100,010100000,010000001,001010000,000010010,000000001}  1
{100000000,100001000,100000100,100000010,100000001,010000001,001000000,000100010,000010010,000000001}  1
{000000000,100000000,100001000,100000100,100000010,010000010,001000000,000100010,000010010,000000001}  1
{100000000,100100000,100010000,100001000,100000100,100000010,010100000,010000001,001010000,000010010}  1
{000000000,100000000,100001000,100000100,010000010,010000001,001000000,000100010,000010010,000000001}  1
{000000000,100000000,100001000,100000100,010100000,010000100,010000010,010000001,001000000,000010010}  1
{100000000,100001000,100000100,100000010,010000010,010000001,001000000,000100010,000010010,000000001}  1
{100000000,100010000,100001000,100000100,100000010,010100000,010000010,010000001,001010000,000010010}  1
{000000000,100001000,100000010,010000010,001000000,001001000,001000100,000100010,000010010,000000001}  1
{000000000,100001000,010100000,010000001,001000000,001010000,001001000,001000100,000010010,000000001}  1
{000000000,100001000,010000010,010000001,001000000,001001000,001000100,000100010,000010010,000000001}  1
{000000000,100001000,010000000,010100000,010000100,010000010,010000001,001000000,001001000,000010010}  1
{100001000,100000010,010000010,010000001,001000000,001001000,001000100,000100010,000010010,000000001}  1
{100001000,100000010,010100000,010000010,010000001,001000000,001010000,001001000,001000100,000010010}  1
{100000000,100100000,100010000,100001000,100000100,100000001,010000001,001010000,000010010,000000001}  1
{100001000,100000010,100000001,010000001,001000000,001100000,001010000,001001000,001000100,000010010}  1
{100001000,100000001,010000001,001000000,001100000,001010000,001001000,001000100,000010010,000000001}  1
{100001000,100000010,100000001,010000001,001000000,001001000,001000100,000100010,000010010,000000001}  1
{100100000,100001000,100000010,100000001,010000001,001000000,001100000,001010000,001000100,000010010}  1
{000000000,100100000,100001000,010100000,001000000,001100000,001010000,001000100,000010010,000000001}  1
{000000000,100001000,010100000,001000000,001100000,001010000,001001000,001000100,000010010,000000001}  1
{100001000,100000010,010100000,010000001,001000000,001100000,001010000,001001000,001000100,000010010}  1
{100100000,100001000,100000010,010100000,010000001,001000000,001100000,001010000,001000100,000010010}  1
{100001000,010100000,010000001,001000000,001100000,001010000,001001000,001000100,000010010,000000001}  1
{100100000,100001000,010100000,010000001,001000000,001100000,001010000,001000100,000010010,000000001}  1
{100100000,100001000,100000001,010000001,001000000,001100000,001010000,001000100,000010010,000000001}  1
{100000010,010100000,010000010,010000001,001000000,001100000,001010000,001001000,001000100,000010010}  1
{000000000,100000010,010000010,001000000,001000100,001000010,000100010,000010010,000001010,000000001}  1
{100000010,010000010,010000001,001000000,001100000,001010000,001001000,001000100,001000010,000010010}  1
{100000010,010000010,010000001,001000000,001001000,001000100,001000010,000100010,000010010,000000001}  1
{100000000,100010000,100001000,010000000,010100000,010000100,010000010,010000001,001010000,000010010}  1
{100001000,010000000,010100000,010001000,010000100,010000010,010000001,001010000,001001000,000010010}  1
{000000000,100001000,010000000,010100000,010000100,010000001,001000000,001010000,001001000,000010010}  1
{000000000,100000000,100001000,010000000,010100000,010000100,010000010,010000001,001000000,000010010}  1
{000000000,100000000,100010000,100001000,010000000,010100000,010000100,010000001,001010000,000010010}  1
{100000000,100010000,100001000,100000100,010100000,010000100,010000010,010000001,001010000,000010010}  1
{000000000,100000000,100010000,100001000,100000100,010100000,010000100,010000001,001010000,000010010}  1
{000000000,100100000,100001000,010100000,001000000,001100000,001000100,000100010,000010010,000000001}  1
{000000000,100001000,010100000,001000000,001100000,001001000,001000100,000100010,000010010,000000001}  1
{100000010,010100000,010000010,010000001,001000000,001100000,001001000,001000100,000100010,000010010}  1
{100001000,100000010,100000001,010000001,001000000,001100000,001001000,001000100,000100010,000010010}  1
{100001000,100000001,010000001,001000000,001100000,001001000,001000100,000100010,000010010,000000001}  1
{100000010,010000010,010000001,001000000,001100000,001001000,001000100,001000010,000100010,000010010}  1
{000000000,100001000,010100000,010000010,010000001,001000000,001001000,001000100,000100010,000010010}  2
{100001000,010100000,010000001,001000000,001100000,001001000,001000100,000100010,000010010,000000001}  1
{000000000,100001000,010100000,010000001,001000000,001001000,001000100,000100010,000010010,000000001}  1
{100001000,100000010,010100000,010000010,010000001,001000000,001001000,001000100,000100010,000010010}  1
{100001000,100000010,010100000,010000001,001000000,001100000,001001000,001000100,000100010,000010010}  1
{000000000,100000000,100001000,100000100,010100000,010000001,001000000,000100010,000010010,000000001}  1
{000000000,100000000,100001000,100000100,010100000,010000010,010000001,001000000,000100010,000010010}  2
{100000000,100001000,100000100,100000010,010100000,010000010,010000001,001000000,000100010,000010010}  1
{000000000,100000000,100100000,100001000,100000100,010100000,001000000,000100010,000010010,000000001}  1
{100100000,100001000,100000010,010100000,010000001,001000000,001100000,001000100,000100010,000010010}  1
{100000000,100100000,100001000,100000100,100000010,010100000,010000001,001000000,000100010,000010010}  1
{100100000,100001000,010100000,010000001,001000000,001100000,001000100,000100010,000010010,000000001}  1
{100000000,100100000,100001000,100000100,010100000,010000001,001000000,000100010,000010010,000000001}  1
{100000000,100100000,100001000,100000100,100000010,100000001,010000001,001000000,000100010,000010010}  1
{100100000,100001000,100000001,010000001,001000000,001100000,001000100,000100010,000010010,000000001}  1
{100000000,100100000,100001000,100000100,100000001,010000001,001000000,000100010,000010010,000000001}  1
{100100000,100001000,100000010,100000001,010000001,001000000,001100000,001000100,000100010,000010010}  1
{100000100,010100000,010000100,010000010,010000001,001000100,000100010,000010010,000001100,000000100}  1
{100000010,010000010,010000001,001001000,001000100,001000010,000100010,000010010,000001010,000000001}  1
{100001000,100000010,010000010,010000001,001001000,000100010,000010010,000001100,000001010,000000001}  1
{000000000,100000010,010000010,001000000,001001000,001000100,000100010,000010010,000001010,000000001}  1
{100001000,010001000,010000010,010000001,001001000,000100010,000010010,000001000,000001100,000001010}  1
{100001000,010100000,010001000,010000010,010000001,001001000,000100010,000010010,000001000,000001100}  1
{000000000,100000010,010000010,001000010,000100010,000010010,000001010,000000100,000000010,000000001}  1
{000000000,100100000,100000100,010100000,001000100,000100010,000010000,000001100,000000100,000000001}  1
{000000000,100000100,010100000,010000010,010000001,001000100,000100010,000010010,000001100,000000100}  2
{000000000,100000100,010100000,010000001,001000100,000100010,000010010,000001100,000000100,000000001}  1
{000000000,100000100,010100000,010000100,010000010,010000001,001000100,000010010,000001100,000000100}  1
{000000000,100000100,010000010,010000001,001000100,000100010,000010010,000001100,000000100,000000001}  1
{000000000,100100000,010100000,001100000,001000100,000100010,000010000,000001100,000000100,000000001}  1
{000000000,100000100,100000010,010000010,001000100,000100010,000010010,000001100,000000100,000000001}  1
{000000000,100001000,010100000,010000100,010000010,010000001,001000000,001001000,001000100,000010010}  1
{000000000,100001000,010100000,010000100,010000001,001000000,001010000,001001000,001000100,000010010}  1
{000000000,100001000,100000100,010100000,010000001,001000000,001000100,000100010,000010010,000000001}  1
{100001000,100000100,100000010,100000001,010000001,001000000,001000100,000100010,000010010,000000001}  1
{000000000,100001000,100000100,100000010,010000010,001000000,001000100,000100010,000010010,000000001}  1
{100100000,100001000,100000100,100000010,010100000,010000001,001000000,001000100,000100010,000010010}  1
{000000000,100001000,100000100,010100000,010000001,001000000,001010000,001000100,000010010,000000001}  1
{000000000,100001000,100000100,010100000,010000100,010000001,001000000,001010000,001000100,000010010}  1
{100100000,100001000,100000100,100000010,010100000,010000001,001000000,001010000,001000100,000010010}  1
{100001000,100000100,100000010,010100000,010000010,010000001,001000000,001000100,000100010,000010010}  1
{000000000,100001000,100000100,010100000,010000010,010000001,001000000,001000100,000100010,000010010}  2
{000000000,100001000,100000100,010100000,010000100,010000010,010000001,001000000,001000100,000010010}  1
{100001000,100000100,100000010,010100000,010000010,010000001,001000000,001010000,001000100,000010010}  1
{100001000,100000100,010100000,010000100,010000010,010000001,001000000,001010000,001000100,000010010}  1
{100001000,010100000,010000100,010000010,010000001,001000000,001010000,001001000,001000100,000010010}  1
{100001000,100000100,100000010,010000010,010000001,001000000,001000100,000100010,000010010,000000001}  1
{000000000,100001000,100000100,010000010,010000001,001000000,001000100,000100010,000010010,000000001}  1
{000000000,100000010,010000010,001000100,001000010,000100010,000010010,000001010,000000100,000000001}  1
{100100000,100001000,100000100,100000001,010000001,001000000,001010000,001000100,000010010,000000001}  1
{100100000,100001000,100000100,100000010,100000001,010000001,001000000,001010000,001000100,000010010}  1
{000000000,100100000,100001000,100000100,010100000,001000000,001000100,000100010,000010010,000000001}  1
{100100000,100001000,100000100,100000010,100000001,010000001,001000000,001000100,000100010,000010010}  1
{100100000,100001000,100000100,010100000,010000001,001000000,001000100,000100010,000010010,000000001}  1
{100100000,100001000,100000100,100000001,010000001,001000000,001000100,000100010,000010010,000000001}  1
{000000000,100100000,100001000,100000100,010100000,001000000,001010000,001000100,000010010,000000001}  1
{100100000,100001000,100000100,010100000,010000001,001000000,001010000,001000100,000010010,000000001}  1
{000000000,100000000,100001000,100000100,010100000,010000001,001000000,001010000,000010010,000000001}  1
{100000000,100100000,100001000,100000100,100000001,010000001,001000000,001010000,000010010,000000001}  1
{100000000,100001000,100000100,100000010,010100000,010000010,010000001,001000000,001010000,000010010}  1
{100001000,010000000,010100000,010000100,010000010,010000001,001000000,001010000,001001000,000010010}  1
{100000000,100001000,010000000,010100000,010000100,010000010,010000001,001000000,001010000,000010010}  1
{000000000,100000000,100001000,010000000,010100000,010000100,010000001,001000000,001010000,000010010}  1
{100000000,100001000,100000100,010100000,010000100,010000010,010000001,001000000,001010000,000010010}  1
{000000000,100000000,100001000,100000100,010100000,010000100,010000001,001000000,001010000,000010010}  1
{100000000,100100000,100001000,100000100,010100000,010000001,001000000,001010000,000010010,000000001}  1
{000000000,100000000,100100000,100001000,100000100,010100000,001000000,001010000,000010010,000000001}  1
{100000010,010000010,001000000,001001000,001000100,001000010,000100010,000010010,000001010,000000001}  1
{100000000,100100000,100001000,100000100,100000010,010100000,010000001,001000000,001010000,000010010}  1
{100000000,100100000,100001000,100000100,100000010,100000001,010000001,001000000,001010000,000010010}  1
{100100000,100010000,100001000,100000100,100000001,010000001,001010000,000100001,000010010,000000001}  1
{100001000,100000001,010000001,001100000,001010000,001001000,001000100,000100001,000010010,000000001}  1
{100100000,100001000,010100000,010000001,001100000,001010000,001000100,000100001,000010010,000000001}  1
{100100000,100001000,100000001,010000001,001100000,001010000,001000100,000100001,000010010,000000001}  1
{100100000,100001000,100000100,010100000,010000001,001010000,001000100,000100001,000010010,000000001}  1
{100100000,100001000,100000100,100000001,010000001,001010000,001000100,000100001,000010010,000000001}  1
{100100000,100010000,100001000,100000100,010100000,010000001,001010000,000100001,000010010,000000001}  1
{100001000,010100000,010000001,001100000,001010000,001001000,000100001,000010010,000001100,000000001}  1
{100000100,010100000,010000100,010000001,001000100,000100010,000100001,000010010,000001100,000000100}  1
{100100000,100001000,100000001,010000001,001100000,001000100,000100010,000100001,000010010,000000001}  1
{100100000,100001000,010100000,010000001,001100000,001000100,000100010,000100001,000010010,000000001}  1
{100100000,100001000,100000100,010100000,010000001,001000100,000100010,000100001,000010010,000000001}  1
{100100000,100001000,100000100,100000001,010000001,001000100,000100010,000100001,000010010,000000001}  1
{100001000,100000001,010000001,001100000,001001000,001000100,000100010,000100001,000010010,000000001}  1
{100001000,010100000,010000001,001100000,001001000,000100010,000100001,000010010,000001100,000000001}  1
{100000100,010100000,010000001,001000100,000100010,000100001,000010010,000001100,000000100,000000001}  1
{100100000,100000100,010100000,001000100,000100010,000100001,000010000,000001100,000000100,000000001}  1
{100100000,010100000,001100000,001000100,000100010,000100001,000010000,000001100,000000100,000000001}  1
{100000100,010100000,001000100,000100010,000100001,000010000,000010010,000001100,000000100,000000001}  1
{000000000,100000100,010100000,001000100,000100010,000010000,000010010,000001100,000000100,000000001}  1
{100100000,100000100,010100000,001000100,000100010,000100001,000010000,000010010,000001100,000000001}  1
{000000000,100100000,100000100,010100000,001000100,000100010,000010000,000010010,000001100,000000001}  1
{100100000,010100000,001100000,001000100,000100010,000100001,000010000,000010010,000001100,000000001}  1
{000000000,100100000,010100000,001100000,001000100,000100010,000010000,000010010,000001100,000000001}  1
{000000000,100010000,100001000,010000000,010100000,010000100,010000001,001010000,000010000,000010010}  1
{000000000,100000100,010100000,010000100,010000001,001000100,000010000,000010010,000001100,000000100}  1
{000000000,100010000,100001000,100000100,010100000,010000001,001010000,000010000,000010010,000000001}  1
{000000000,100000100,010100000,010000001,001000100,000010000,000010010,000001100,000000100,000000001}  1
{100001000,010000000,010100000,010010000,010001000,010000100,010000001,001010000,000010000,000010010}  1
{100100000,100010000,100001000,010100000,001010000,000100001,000010000,000010010,000001100,000000001}  1
{000000000,100100000,100010000,100001000,100000100,010100000,001010000,000010000,000010010,000000001}  1
{000000000,100010000,100001000,100000100,010100000,010000100,010000001,001010000,000010000,000010010}  1
{100100000,010100000,001100000,001010000,001000100,000100001,000010000,000010010,000001100,000000001}  1
{000000000,100100000,010100000,001100000,001010000,001000100,000010000,000010010,000001100,000000001}  1
{100100000,100000100,010100000,001010000,001000100,000100001,000010000,000010010,000001100,000000001}  1
{000000000,100100000,100000100,010100000,001010000,001000100,000010000,000010010,000001100,000000001}  1
{000000000,100000100,010100000,010000001,001010000,001000100,000010000,000010010,000001100,000000001}  1
{000000000,100000100,010100000,010000100,010000001,001010000,001000100,000010000,000010010,000001100}  1
{100100000,100010000,100000100,010100000,001010000,000100001,000010000,000010010,000001100,000000001}  1
{100100000,100010000,100000100,010100000,001010000,000100001,000010000,000010100,000010010,000001100}  1
{100100000,010100000,001100000,001010000,001000100,000100001,000010000,000010100,000010010,000001100}  1
{100000100,010100000,010000100,001000100,000100010,000100001,000010100,000010010,000001100,000000100}  1
{100010000,100000100,010100000,010000100,001010000,000010000,000010100,000010010,000010001,000001100}  1
{100100000,100000100,010100000,001010000,001000100,000100001,000010000,000010100,000010010,000001100}  1
{100000100,010100000,010000100,001010000,001000100,000010000,000010100,000010010,000010001,000001100}  1
{100100000,010100000,001100000,001000100,000100010,000100001,000010000,000010100,000010010,000001100}  1
{100100000,100000100,010100000,001000100,000100010,000100001,000010000,000010100,000010010,000001100}  1
{100000100,010100000,001000100,000100010,000100001,000010000,000010100,000010010,000001100,000000100}  1
{100100000,100000100,010100000,001000100,000100010,000100001,000010000,000010100,000001100,000000100}  1
{100000100,010100000,010000100,001000100,000010000,000010100,000010010,000010001,000001100,000000100}  1
{100100000,010100000,001100000,001000100,000100010,000100001,000010000,000010100,000001100,000000100}  1
{100100000,100000100,010100000,001000100,000100100,000100010,000100001,000010100,000001100,000000100}  1
{100100000,010100000,001100000,001000100,000100100,000100010,000100001,000010100,000001100,000000100}  1
{100000100,010100000,010000100,001000100,000100100,000100010,000100001,000010100,000001100,000000100}  1
{000000000,100001000,100000100,010100000,010000100,010000010,010000001,001000100,000010010,000001000}  1
{100001000,010000010,010000001,001001000,000100010,000010010,000001000,000001100,000001010,000000001}  1
{100001000,100000010,010000010,001001000,000100010,000010010,000001000,000001100,000001010,000000001}  1
{000000000,100001000,010100000,010000001,001001000,001000100,000100010,000010010,000001000,000000001}  1
{000000000,100001000,100000100,010000010,010000001,001000100,000100010,000010010,000001000,000000001}  1
{000000000,100001000,100000100,010100000,010000001,001000100,000100010,000010010,000001000,000000001}  1
{000000000,100001000,100000100,010100000,010000010,010000001,001000100,000100010,000010010,000001000}  2
{000000000,100001000,100000100,100000010,010000010,001000100,000100010,000010010,000001000,000000001}  1
{000000000,100100000,100001000,100000100,010100000,001010000,001000100,000010010,000001000,000000001}  1
{000000000,100100000,100001000,100000100,010100000,001000100,000100010,000010010,000001000,000000001}  1
{000000000,100001000,010000000,010100000,010000100,010000010,010000001,001001000,000010010,000001000}  1
{100001000,010000000,010100000,010001000,010000100,010000010,010000001,001001000,000010010,000001000}  1
{000000000,100100000,100001000,010100000,001100000,001010000,001000100,000010010,000001000,000000001}  1
{000000000,100001000,010100000,001100000,001001000,001000100,000100010,000010010,000001000,000000001}  1
{000000000,100100000,100001000,010100000,001100000,001000100,000100010,000010010,000001000,000000001}  1
{000000000,100001000,010100000,001100000,001010000,001001000,001000100,000010010,000001000,000000001}  1
{000000000,100001000,010100000,010000001,001010000,001001000,001000100,000010010,000001000,000000001}  1
{000000000,100001000,100000100,010100000,010000001,001010000,001000100,000010010,000001000,000000001}  1
{100001000,010000000,010100000,010001000,010000100,010000001,001010000,001001000,000010010,000001000}  1
{000000000,100001000,100000100,010100000,010000100,010000001,001010000,001000100,000010010,000001000}  1
{000000000,100001000,010000010,010000001,001001000,001000100,000100010,000010010,000001000,000000001}  1
{000000000,100001000,010100000,010000010,010000001,001001000,001000100,000100010,000010010,000001000}  2
{000000000,100001000,100000010,010000010,001001000,001000100,000100010,000010010,000001000,000000001}  1
{000000000,100001000,010100000,010000100,010000010,010000001,001001000,001000100,000010010,000001000}  1
{000000000,100001000,010100000,010000100,010000001,001010000,001001000,001000100,000010010,000001000}  1
{000000000,100000010,010000010,001001000,001000100,000100010,000010010,000001000,000001010,000000001}  1
{100100000,100001000,010100000,001100000,001010000,000100001,000010010,000001000,000001100,000000001}  1
{100100000,100001000,010100000,001100000,000100010,000100001,000010010,000001000,000001100,000000001}  1
{100001000,010100000,001100000,001001000,000100010,000100001,000010010,000001000,000001100,000000001}  1
{100001000,010100000,001100000,001010000,001001000,000100001,000010010,000001000,000001100,000000001}  1
{000000000,100100000,100001000,100000100,010100000,001010000,000010000,000010010,000001000,000000001}  1
{000000000,100100000,010100000,001100000,000100010,000010000,000010010,000001000,000001100,000000001}  1
{100100000,010100000,001100000,000100010,000100001,000010000,000010010,000001000,000001100,000000001}  1
{100100000,100001000,010100000,001010000,000100001,000010000,000010010,000001000,000001100,000000001}  1
{000000000,100001000,100000100,010100000,010000100,010000001,001010000,000010000,000010010,000001000}  1
{100100000,010100000,001100000,001010000,000100001,000010000,000010010,000001000,000001100,000000001}  1
{000000000,100001000,100000100,010100000,010000001,001010000,000010000,000010010,000001000,000000001}  1
{000000000,100001000,010000000,010100000,010000100,010000001,001010000,000010000,000010010,000001000}  1
{100001000,010000000,010100000,010001000,010000100,010000001,001010000,000010000,000010010,000001000}  1
{000000000,100001000,010000000,010100000,010000100,010000001,001010000,001001000,000010010,000001000}  1
{000000000,100100000,010100000,001100000,001010000,000010000,000010010,000001000,000001100,000000001}  1
{000000000,100100000,010100000,001100000,000100000,000100010,000010000,000001000,000001100,000000001}  1
{000000000,100100000,010100000,001100000,000100000,000100010,000010000,000001100,000000100,000000001}  1
{100100000,010100000,001100000,000100000,000100100,000100010,000100001,000010100,000001100,000000100}  1
{100100000,010100000,001100000,000100000,000100010,000100001,000010000,000001100,000000100,000000001}  1
{100100000,010100000,001100000,000100000,000100010,000100001,000010000,000001000,000001100,000000001}  1
{100100000,010100000,001100000,000100000,000100010,000100001,000010000,000010100,000001100,000000100}  1
{100010000,100001000,010000000,010100000,010010000,010000100,010000010,010000001,001010000,000010010}  1
{100010000,010100000,010010000,010000100,001010000,000010000,000010100,000010010,000010001,000001100}  1
{100010000,100001000,010000000,010100000,010010000,010000100,010000001,001010000,000010000,000010010}  1
{100001000,010000000,010100000,010010000,010001000,010000100,010000010,010000001,001010000,000010010}  1
{100000010,100000001,010000001,001000000,001100000,001010000,001001000,001000100,001000001,000010010}  1
{100000001,010000001,001100000,001001000,001000100,001000001,000100010,000100001,000010010,000000001}  1
{100000001,010000001,001000000,001100000,001001000,001000100,001000001,000100010,000010010,000000001}  1
{100000001,010000001,001100000,001010000,001001000,001000100,001000001,000100001,000010010,000000001}  1
{100000001,010000001,001000000,001100000,001010000,001001000,001000100,001000001,000010010,000000001}  1
{100000010,010000001,001000000,001001000,001000100,001000010,001000001,000100010,000010010,000000001}  1
{100000010,100000001,010000001,001000000,001001000,001000100,001000001,000100010,000010010,000000001}  1
{100000010,010000001,001000000,001100000,001001000,001000100,001000010,001000001,000100010,000010010}  1
{100000010,100000001,010000001,001000000,001100000,001001000,001000100,001000001,000100010,000010010}  1
{100000010,010000001,001000000,001100000,001010000,001001000,001000100,001000010,001000001,000010010}  1
{100000100,010100000,010000100,010000001,001000100,000010000,000010010,000010001,000001100,000000100}  1
{100000100,010100000,010000100,010000001,001010000,001000100,000010000,000010010,000010001,000001100}  1
{100010000,100000100,010100000,010000100,010000001,001010000,000010000,000010010,000010001,000001100}  1
{100010000,010100000,010010000,010000100,010000001,001010000,000010000,000010010,000010001,000001100}  1
{100010000,100000100,100000001,010000001,001010000,000100001,000010010,000010001,000001001,000000001}  1
{100000100,100000001,010000001,001010000,001000100,000100001,000010010,000010001,000001001,000000001}  1
{100010000,100000100,010100000,010000001,001010000,000010000,000010010,000010001,000001100,000000001}  1
{100000100,010100000,010000001,001000100,000010000,000010010,000010001,000001100,000000100,000000001}  1
{100000100,010100000,010000001,001010000,001000100,000010000,000010010,000010001,000001100,000000001}  1
{100010000,100000100,010100000,001010000,000100001,000010000,000010010,000010001,000001100,000000001}  1
{100000100,010100000,010000001,001000100,000100001,000010010,000010001,000001100,000000100,000000001}  1
{100000100,010100000,010000100,010000001,001000100,000100001,000010010,000010001,000001100,000000100}  1
{100000100,010100000,001010000,001000100,000100001,000010000,000010010,000010001,000001100,000000001}  1
{100000100,010100000,001000100,000100001,000010000,000010100,000010010,000010001,000001100,000000100}  1
{100000100,010100000,001000100,000100001,000010000,000010010,000010001,000001100,000000100,000000001}  1
{100000100,010100000,010000001,001010000,001000100,000100001,000010010,000010001,000001100,000000001}  1
{100010000,100000100,010100000,010000001,001010000,000100001,000010010,000010001,000001100,000000001}  1
{100000100,010100000,010000100,001000100,000100001,000010100,000010010,000010001,000001100,000000100}  1
{100000100,010100000,001010000,001000100,000100001,000010000,000010100,000010010,000010001,000001100}  1
{100010000,100000100,010100000,001010000,000100001,000010000,000010100,000010010,000010001,000001100}  1
{100000001,010000001,001010000,001000100,001000001,000100001,000010010,000010001,000001001,000000001}  1
{000000000,100100000,100000100,010100000,001010000,000010000,000010010,000001000,000001100,000000001}  1
{000000000,100100000,100000100,010100000,001000100,000100010,000010010,000001000,000001100,000000001}  1
{000000000,100000100,010100000,010000001,001010000,000010000,000010010,000001000,000001100,000000001}  1
{000000000,100000100,010100000,010000001,001000100,000100010,000010010,000001000,000001100,000000001}  1
{100001000,100000100,010100000,010000001,001000100,000100010,000010010,000001000,000001100,000000001}  1
{100001000,100000100,010100000,010000001,001000100,000100010,000100001,000010010,000001100,000000001}  2
{100001000,100000100,010100000,010000001,001010000,000010000,000010010,000001000,000001100,000000001}  1
{100100000,100001000,100000100,010100000,001010000,000010000,000010010,000001000,000001100,000000001}  1
{100100000,100001000,100000100,010100000,001000100,000100010,000010010,000001000,000001100,000000001}  1
{100100000,100001000,100000100,010100000,001000100,000100010,000100001,000010010,000001100,000000001}  1
{000000000,100100000,010100000,001100000,001000100,000100010,000010010,000001000,000001100,000000001}  1
{100001000,010100000,010000001,001100000,001000100,000100010,000100001,000010010,000001100,000000001}  1
{100100000,100001000,010100000,001100000,001000100,000100010,000010010,000001000,000001100,000000001}  1
{100100000,100001000,010100000,001100000,001000100,000100010,000100001,000010010,000001100,000000001}  1
{100001000,100000100,100000010,010000010,001000100,000100010,000010010,000001000,000001100,000000001}  1
{000000000,100000100,100000010,010000010,001000100,000100010,000010010,000001000,000001100,000000001}  1
{100001000,100000100,100000010,010000010,010000001,001000100,000100010,000010010,000001100,000000001}  1
{000000000,100000100,010100000,010000100,010000010,010000001,001000100,000010010,000001000,000001100}  1
{100010000,100001000,100000100,010100000,010000100,010000001,001010000,000010000,000010010,000001100}  1
{100001000,100000100,010100000,010000100,010000010,010000001,001000100,000010010,000001000,000001100}  1
{100001000,100000100,010100000,010000100,010000001,001010000,000010000,000010010,000001000,000001100}  1
{000000000,100000100,010100000,010000100,010000001,001010000,000010000,000010010,000001000,000001100}  1
{100001000,100000100,010000010,010000001,001000100,000100010,000010010,000001000,000001100,000000001}  1
{000000000,100000100,010000010,010000001,001000100,000100010,000010010,000001000,000001100,000000001}  1
{100001000,100000100,010100000,010000010,010000001,001000100,000100010,000010010,000001000,000001100}  2
{000000000,100000100,010100000,010000010,010000001,001000100,000100010,000010010,000001000,000001100}  2
{100010000,100001000,100000100,010100000,010000001,001010000,000010000,000010010,000001100,000000001}  1
{100010000,100001000,100000100,010100000,010000001,001010000,000100001,000010010,000001100,000000001}  2
{100100000,100010000,100001000,100000100,010100000,001010000,000010000,000010010,000001100,000000001}  1
{100100000,100010000,100001000,100000100,010100000,001010000,000100001,000010010,000001100,000000001}  1
{100001000,010100000,010001000,010000100,010000001,001010000,000010000,000010010,000001000,000001100}  1
{100001000,010100000,010001000,010000100,010000010,010000001,001001000,000010010,000001000,000001100}  1
{100100000,100001000,100000100,010100000,001010000,001000100,000100001,000010010,000001100,000000001}  1
{100100000,100001000,100000100,010100000,001010000,001000100,000010010,000001000,000001100,000000001}  1
{000000000,100100000,100000100,010100000,001010000,001000100,000010010,000001000,000001100,000000001}  1
{100001000,100000100,010100000,010000001,001010000,001000100,000010010,000001000,000001100,000000001}  1
{100001000,100000100,010100000,010000001,001010000,001000100,000100001,000010010,000001100,000000001}  2
{000000000,100000100,010100000,010000001,001010000,001000100,000010010,000001000,000001100,000000001}  1
{100100000,100001000,010100000,001100000,001010000,001000100,000010010,000001000,000001100,000000001}  1
{000000000,100100000,010100000,001100000,001010000,001000100,000010010,000001000,000001100,000000001}  1
{100100000,100001000,010100000,001100000,001010000,001000100,000100001,000010010,000001100,000000001}  1
{100001000,010100000,010000001,001100000,001010000,001000100,000100001,000010010,000001100,000000001}  1
{100001000,100000100,010100000,010000100,010000001,001010000,001000100,000010010,000001000,000001100}  1
{000000000,100000100,010100000,010000100,010000001,001010000,001000100,000010010,000001000,000001100}  1
{100001000,010100000,010000001,001001000,001000100,000100010,000010010,000001000,000001100,000000001}  1
{100001000,010100000,010001000,010000100,010000001,001010000,001001000,000010010,000001000,000001100}  1
{100001000,010100000,010000001,001010000,001001000,001000100,000010010,000001000,000001100,000000001}  1
{100001000,010100000,010000100,010000001,001010000,001001000,001000100,000010010,000001000,000001100}  1
{100001000,010100000,001100000,001010000,001001000,001000100,000010010,000001000,000001100,000000001}  1
{100001000,010100000,010000001,001100000,001010000,001001000,001000100,000010010,000001100,000000001}  1
{100001000,100000010,010000010,010000001,001001000,001000100,000100010,000010010,000001100,000000001}  1
{100001000,100000010,010000010,001001000,001000100,000100010,000010010,000001000,000001100,000000001}  1
{100001000,010000001,001100000,001010000,001001000,001000100,000100001,000010010,000001100,000000001}  1
{100001000,010100000,001100000,001001000,001000100,000100010,000010010,000001000,000001100,000000001}  1
{100001000,010100000,010000001,001100000,001001000,001000100,000100010,000010010,000001100,000000001}  1
{100001000,010000001,001100000,001001000,001000100,000100010,000100001,000010010,000001100,000000001}  1
{100001000,010000010,010000001,001001000,001000100,000100010,000010010,000001000,000001100,000000001}  1
{100001000,010100000,010000010,010000001,001001000,001000100,000100010,000010010,000001000,000001100}  2
{100001000,010100000,010000100,010000010,010000001,001001000,001000100,000010010,000001000,000001100}  1
{100001000,010100000,010010000,010001000,010000100,010000001,001010000,000010000,000010010,000001100}  1
{100010000,100001000,010100000,010010000,010000100,010000001,001010000,000010000,000010010,000001100}  1
{100000010,010000010,001001000,001000100,000100010,000010010,000001000,000001100,000001010,000000001}  1
{100000010,010000010,010000001,001001000,001000100,000100010,000010010,000001100,000001010,000000001}  1
{000000000,100000010,010000010,001000100,000100010,000010010,000001100,000001010,000000100,000000001}  1
{000000000,100000010,010000010,001000100,000100010,000010010,000001000,000001100,000001010,000000001}  1
{100000001,010000001,001010000,001001000,001000100,001000001,000100001,000010010,000001001,000000001}  1
{100010000,100001000,010100000,010010000,010000001,001010000,000010000,000010010,000001100,000001001}  1
{100010000,010100000,010000001,001010000,000100001,000010010,000010001,000001100,000001001,000000001}  1
{100001000,010100000,010000001,001010000,001001000,000100001,000010010,000001100,000001001,000000001}  1
{100010000,010100000,001010000,000100001,000010000,000010010,000010001,000001100,000001001,000000001}  1
{100010000,010100000,010000001,001010000,000010000,000010010,000010001,000001100,000001001,000000001}  1
{100001000,100000100,100000010,100000001,010000001,001000100,000100010,000010010,000001001,000000001}  1
{100000010,100000001,010000001,001001000,001000100,001000001,000100010,000010010,000001001,000000001}  1
{100010000,100000100,010000001,001010000,000100001,000010010,000010001,000001100,000001001,000000001}  1
{100001000,100000100,100000010,010000001,001000100,000100010,000010010,000001100,000001001,000000001}  1
{100001000,100000010,010000001,001001000,001000100,000100010,000010010,000001100,000001001,000000001}  1
{100000100,010000001,001010000,001000100,000100001,000010010,000010001,000001100,000001001,000000001}  1
{100001000,010000001,001010000,001001000,001000100,000100001,000010010,000001100,000001001,000000001}  1
{100001000,010100000,010001000,010000001,001010000,001001000,000010010,000001000,000001100,000001001}  1
{100001000,010100000,001010000,000100001,000010000,000010010,000001000,000001100,000001001,000000001}  1
{100001000,010100000,010000001,001010000,000010000,000010010,000001000,000001100,000001001,000000001}  1
{100001000,010100000,001010000,001001000,000100001,000010010,000001000,000001100,000001001,000000001}  1
{100001000,010100000,010000001,001010000,001001000,000010010,000001000,000001100,000001001,000000001}  1
{100001000,010000001,001001000,001000100,000100010,000100001,000010010,000001100,000001001,000000001}  1
{100001000,100000100,010000001,001000100,000100010,000100001,000010010,000001100,000001001,000000001}  1
{100001000,100000001,010000001,001001000,001000100,000100010,000100001,000010010,000001001,000000001}  1
{100001000,100000100,100000001,010000001,001000100,000100010,000100001,000010010,000001001,000000001}  1
{100001000,010100000,010000001,001001000,000100010,000100001,000010010,000001100,000001001,000000001}  1
{100001000,010100000,010001000,010000001,001001000,000100010,000010010,000001000,000001100,000001001}  1
{100001000,010100000,001001000,000100010,000100001,000010010,000001000,000001100,000001001,000000001}  1
{100001000,010100000,010000001,001001000,000100010,000010010,000001000,000001100,000001001,000000001}  1
{100000001,010000001,001001000,001000100,001000001,000100010,000100001,000010010,000001001,000000001}  1
{100000010,010000001,001001000,001000100,001000010,001000001,000100010,000010010,000001001,000000001}  1
{100001000,010100000,010001000,010000001,001010000,000010000,000010010,000001000,000001100,000001001}  1
{100001000,100000010,100000001,010000001,001001000,001000100,000100010,000010010,000001001,000000001}  1
{100001000,100000001,010000001,001010000,001001000,001000100,000100001,000010010,000001001,000000001}  1
{100010000,100001000,100000100,100000001,010000001,001010000,000100001,000010010,000001001,000000001}  1
{100010000,100001000,100000100,010000001,001010000,000100001,000010010,000001100,000001001,000000001}  1
{100010000,100001000,010100000,010000001,001010000,000100001,000010010,000001100,000001001,000000001}  1
{100001000,100000100,010000001,001010000,001000100,000100001,000010010,000001100,000001001,000000001}  1
{100001000,100000100,100000001,010000001,001010000,001000100,000100001,000010010,000001001,000000001}  1
{100010000,100001000,010100000,001010000,000100001,000010000,000010010,000001100,000001001,000000001}  1
{100010000,100001000,010100000,010000001,001010000,000010000,000010010,000001100,000001001,000000001}  1
{100010000,010100000,010010000,010000001,001010000,000010000,000010010,000010001,000001100,000001001}  1
{100001000,010100000,010010000,010001000,010000001,001010000,000010000,000010010,000001100,000001001}  1
{100001000,100000010,010000001,001001000,000100010,000010010,000001100,000001010,000001001,000000001}  1
{100000010,010000001,001001000,001000100,001000010,000100010,000010010,000001010,000001001,000000001}  1
{100000010,010000001,001001000,001000100,000100010,000010010,000001100,000001010,000001001,000000001}  1
{100001000,010001000,010000001,001001000,000100010,000010010,000001000,000001100,000001010,000001001}  1
{100001000,010000001,001001000,000100010,000010010,000001000,000001100,000001010,000001001,000000001}  1
